# Supplementary material for: Differences in the Response of Invasive Solidago canadensis and Native Imperata cylindrica to Glyphosate
Source: Plants (Basel). 2025 Aug 25;14(17):2640. doi: 10.3390/plants14172640 (PMC12430325; doi:10.3390/plants14172640)
Supplement: Supplementary file 1 [file plants-14-02640-s001.zip]

Archive with 2 entries (2 files):
- Supplementary Table S1. .pdf
- Supplementary Table S2. .pdf
